# Supplementary material for: Regulation of neutrophil extracellular trap formation by c-di-GMP in Pseudomonas aeruginosa-induced pleural infection
Source: Front Immunol. 2025 Dec 15;16:1610266. doi: 10.3389/fimmu.2025.1610266 (PMC12745426; doi:10.3389/fimmu.2025.1610266)
Supplement: Supplementary Table 1 — Primer sequences in RT-qPCR. [file Table1.xlsx]

## Sheet: Sheet1
Table S1:Primer Sequences in RT-qPCR
Gene Name	Primer Sequence(5'-3’)	Product Length
Pik3cd	F:AAGACCACCAAGCCCCAAAC	135
	R:GCACTGCTCCACACAGACTTC
Ncf1	F:CCAAAGATGGCAAGAATAACG	219
	R:TGTCAAGGGGCTCCAGATAG
Pik3r2	F:AGGCTCTCACACTGCGTTTC	157
	R:ACAGGCTCACTCCCATCACC
Fcgr4	F:GAAAGCCTCATCCCACACC	145
	R:GAAGCAATAGCCAGCCCATA
Fcgr1	F:ATGCCAAGTGACCCTGTGC	188
	R:GCGACCTCCGAATCTGAAG
Plcg2	F:CACCAGGAAGCGATGAGTGC	104
	R:CGGAGGCTGATGCTGTTTCT
Casp1	F:CACTCGTACACGTCTTGCCC	167
	R:CCTCTTTCACCATCTCCAGAGC
Mapk14	F:TACCGAGAGTTGCGTCTGCT	144
	R:GATGTTGTTCAGGTCCGCCC
Cybb	F:TTCCAGTGCGTGTTGCTC	203
	R:TCTCATTGTCACCGATGTCAG
Tlr4	F:ACTCAGCAAAGTCCCTGATGAC	182
	R:AGAGGTGGTGTAAGCCATGC
Gapdh	F:CATCACTGCCACCCAGAAGACTG	153
	R:ATGCCAGTGAGCTTCCCGTTCAG
